# Supplementary material for: Facile Fabrication of Three-Dimensional Fusiform-Like α-Fe2O3 for Enhanced Photocatalytic Performance
Source: Nanomaterials (Basel). 2021 Oct 9;11(10):2650. doi: 10.3390/nano11102650 (PMC8539989; doi:10.3390/nano11102650)
Supplement: Supplementary file 1 [file nanomaterials-11-02650-s001.zip]

Archive with 1 entries (1 files):
- nanomaterials-1384752-supplementary.pdf
